# Supplementary material for: Limited life‐history plasticity in marginal population of an invasive foundation species: Unraveling the genetic underpinnings and ecological implications
Source: Ecol Evol. 2024 Jun 8;14(6):e11549. doi: 10.1002/ece3.11549 (PMC11161825; doi:10.1002/ece3.11549)
Supplement: Supplementary file 2 — Data S1 [file ECE3-14-e11549-s001.csv]

Common garden site	Common garden latitude (N)	Plot	Provenance	Provenance latitude (N)	FFLD_DOY	FFD_DOY	FMD_DOY
Zhanjiang	21	1	LZ	20.9	147	167	199
Zhanjiang	21	2	LZ	20.9	151	171	199
Zhanjiang	21	3	LZ	20.9	147	159	199
Zhanjiang	21	3	LZ	20.9		211	223
Zhanjiang	21	4	LZ	20.9	203	211	235
Zhanjiang	21	5	LZ	20.9	195	203	219
Zhanjiang	21	6	LZ	20.9	191	211	235
Zhanjiang	21	8	LZ	20.9	147	163	195
Zhanjiang	21	9	LZ	20.9		171	203
Zhanjiang	21	2	YX	23.91	187	211	251
Zhanjiang	21	3	YX	23.91	187	203	243
Zhanjiang	21	4	YX	23.91		223	275
Zhanjiang	21	6	YX	23.91	207	219	267
Zhanjiang	21	6	YX	23.91		187	215
Zhanjiang	21	7	YX	23.91	183	199	219
Zhanjiang	21	8	YX	23.91	195	203	239
Zhanjiang	21	8	YX	23.91	179	187	219
Zhanjiang	21	10	YX	23.91	167	183	219
Zhanjiang	21	1	LY	26.45	235	255	271
Zhanjiang	21	2	LY	26.45	135	144	195
Zhanjiang	21	2	LY	26.45		183
Zhanjiang	21	3	LY	26.45	147	167	199
Zhanjiang	21	3	LY	26.45	159	167	215
Zhanjiang	21	4	LY	26.45	147	159	199
Zhanjiang	21	5	LY	26.45	167	187	203
Zhanjiang	21	7	LY	26.45	159	175	227
Zhanjiang	21	9	LY	26.45	151	167	219
Zhanjiang	21	9	LY	26.45		207	219
Zhanjiang	21	10	LY	26.45		191	251
Zhanjiang	21	1	CM	31.69		155	199
Zhanjiang	21	1	CM	31.69	171	183	207
Zhanjiang	21	2	CM	31.69	183	195	219
Zhanjiang	21	3	CM	31.69		179	219
Zhanjiang	21	3	CM	31.69		183	223
Zhanjiang	21	4	CM	31.69	151	167	203
Zhanjiang	21	4	CM	31.69	207	219	247
Zhanjiang	21	5	CM	31.69	139	155	191
Zhanjiang	21	5	CM	31.69	159	171	207
Zhanjiang	21	7	CM	31.69	179	207	263
Zhanjiang	21	8	CM	31.69	143	155	199
Zhanjiang	21	8	CM	31.69	163	175	227
Zhanjiang	21	9	CM	31.69	135	147	199
Zhanjiang	21	9	CM	31.69	175	187	219
Zhanjiang	21	10	CM	31.69		163	211
Zhanjiang	21	1	GY	34.77	175	191	223
Zhanjiang	21	2	GY	34.77		243
Zhanjiang	21	2	GY	34.77	151	167	207
Zhanjiang	21	3	GY	34.77	143	163	203
Zhanjiang	21	3	GY	34.77		183	219
Zhanjiang	21	4	GY	34.77		183	211
Zhanjiang	21	5	GY	34.77	175	187	219
Zhanjiang	21	5	GY	34.77	167	179	211
Zhanjiang	21	6	GY	34.77	211	223	279
Zhanjiang	21	8	GY	34.77	175	187	219
Zhanjiang	21	8	GY	34.77	175	187	219
Zhanjiang	21	9	GY	34.77		179	203
Zhanjiang	21	9	GY	34.77	151	163	199
Zhanjiang	21	10	GY	34.77		211	223
Zhanjiang	21	1	DY	38		167	195
Zhanjiang	21	2	DY	38	171	183	219
Zhanjiang	21	2	DY	38		179	203
Zhanjiang	21	3	DY	38	175	183	219
Zhanjiang	21	3	DY	38		163	223
Zhanjiang	21	4	DY	38	251		283
Zhanjiang	21	5	DY	38	147	163	195
Zhanjiang	21	5	DY	38	175	183	219
Zhanjiang	21	6	DY	38	163	175	227
Zhanjiang	21	7	DY	38	171	187	211
Zhanjiang	21	8	DY	38	151	163	215
Zhanjiang	21	8	DY	38		195	223
Zhanjiang	21	9	DY	38	144	151	203
Zhanjiang	21	10	DY	38	159	167	203
Dongying	38	1	LZ	20.9	276	284
Dongying	38	1	LZ	20.9	255	272	304
Dongying	38	2	LZ	20.9	272	284
Dongying	38	2	LZ	20.9	260	272	304
Dongying	38	3	LZ	20.9		280	304
Dongying	38	3	LZ	20.9	260	268	280
Dongying	38	4	LZ	20.9	264	272	304
Dongying	38	5	LZ	20.9	268	276	304
Dongying	38	6	LZ	20.9	260	276	304
Dongying	38	6	LZ	20.9	264	276	304
Dongying	38	7	LZ	20.9		280
Dongying	38	8	LZ	20.9	272	276	304
Dongying	38	8	LZ	20.9	264	272	304
Dongying	38	9	LZ	20.9	264	268	280
Dongying	38	10	LZ	20.9	255	268	272
Dongying	38	10	LZ	20.9	247	260	296
Dongying	38	1	YX	23.91		260	272
Dongying	38	2	YX	23.91	243	260	268
Dongying	38	2	YX	23.91	239	255	268
Dongying	38	3	YX	23.91	243	264	284
Dongying	38	3	YX	23.91	239	251	268
Dongying	38	4	YX	23.91	255	260	304
Dongying	38	5	YX	23.91	243	255	268
Dongying	38	6	YX	23.91	251	276	304
Dongying	38	6	YX	23.91	251	255	276
Dongying	38	7	YX	23.91		280	304
Dongying	38	7	YX	23.91	239	251	268
Dongying	38	8	YX	23.91	251	260	268
Dongying	38	8	YX	23.91	255	264	280
Dongying	38	9	YX	23.91	243	260	276
Dongying	38	9	YX	23.91		247	264
Dongying	38	10	YX	23.91	235	243	264
Dongying	38	10	YX	23.91	247	255	264
Dongying	38	1	LY	26.45	255	268	280
Dongying	38	3	LY	26.45		280	304
Dongying	38	4	LY	26.45	243	255	280
Dongying	38	4	LY	26.45	251	260	292
Dongying	38	5	LY	26.45	255	264	280
Dongying	38	5	LY	26.45	243	251	268
Dongying	38	6	LY	26.45	223	239	268
Dongying	38	6	LY	26.45	255	268	284
Dongying	38	7	LY	26.45	243	260	276
Dongying	38	7	LY	26.45	243	255	272
Dongying	38	8	LY	26.45		260	288
Dongying	38	8	LY	26.45	247	268	280
Dongying	38	9	LY	26.45	255	264	292
Dongying	38	9	LY	26.45	243	255	272
Dongying	38	10	LY	26.45	260	272	304
Dongying	38	10	LY	26.45	251	260
Dongying	38	1	CM	31.69	239	251	276
Dongying	38	1	CM	31.69	239	247	268
Dongying	38	2	CM	31.69	223	243	268
Dongying	38	2	CM	31.69	235	243	264
Dongying	38	3	CM	31.69	239	247	268
Dongying	38	4	CM	31.69	211	231	264
Dongying	38	5	CM	31.69	239	251	272
Dongying	38	5	CM	31.69	219	235	268
Dongying	38	6	CM	31.69	223	247	268
Dongying	38	6	CM	31.69	223	239	264
Dongying	38	7	CM	31.69	202	223	264
Dongying	38	8	CM	31.69	215	239	264
Dongying	38	8	CM	31.69	208	235	264
Dongying	38	9	CM	31.69	239	247	264
Dongying	38	9	CM	31.69	219	235	264
Dongying	38	10	CM	31.69	251	272	304
Dongying	38	10	CM	31.69	215	227	264
Dongying	38	1	GY	34.77	223	243	264
Dongying	38	1	GY	34.77	239	247	268
Dongying	38	2	GY	34.77	268	280
Dongying	38	2	GY	34.77	239	247	264
Dongying	38	3	GY	34.77	251	260	288
Dongying	38	3	GY	34.77	235	247	268
Dongying	38	4	GY	34.77		255	268
Dongying	38	5	GY	34.77	223	243	268
Dongying	38	6	GY	34.77	227	243	264
Dongying	38	7	GY	34.77		288
Dongying	38	7	GY	34.77	235	247	272
Dongying	38	8	GY	34.77	239	255	276
Dongying	38	8	GY	34.77	231	247	264
Dongying	38	9	GY	34.77		255	272
Dongying	38	9	GY	34.77	239	247	268
Dongying	38	10	GY	34.77		255	280
Dongying	38	10	GY	34.77	247	260	280
Dongying	38	1	DY	38	235	243	264
Dongying	38	1	DY	38	223	239	264
Dongying	38	2	DY	38	215	235	264
Dongying	38	2	DY	38	227	243	264
Dongying	38	3	DY	38	219	239	264
Dongying	38	3	DY	38	227	239	268
Dongying	38	4	DY	38	272		304
Dongying	38	4	DY	38	243	255	268
Dongying	38	5	DY	38	219	235	268
Dongying	38	6	DY	38	227	247	268
Dongying	38	6	DY	38	239	247	264
Dongying	38	7	DY	38	219	243	268
Dongying	38	7	DY	38	223	243	268
Dongying	38	8	DY	38	206	227	264
Dongying	38	8	DY	38		239	272
Dongying	38	9	DY	38	227	243	264
Dongying	38	9	DY	38	231	243	264
Dongying	38	10	DY	38	211	223	264
Dongying	38	10	DY	38	235	251	264
